# Supplementary material for: O,S-Acetals in a New Modification of oxo-Friedel–Crafts–Bradsher Cyclization—Synthesis of Fluorescent (Hetero)acenes and Mechanistic Considerations
Source: Molecules. 2023 Mar 8;28(6):2474. doi: 10.3390/molecules28062474 (PMC10051591; doi:10.3390/molecules28062474)
Supplement: Supplementary file 1 [file molecules-28-02474-s001.zip]

Archive with 1 entries (1 files):
- molecules-2193431-supplementary.pdf
